# Supplementary material for: Links between air pollution and COVID-19 in England
Source: Environ Pollut. 2021 Jan 1;268(Pt A):115859. doi: 10.1016/j.envpol.2020.115859 (PMC7571423; doi:10.1016/j.envpol.2020.115859)
Supplement: Multimedia component 1 [file mmc1.xlsx]

## Sheet: Table of contents
Table	Description
Supplementary Table 1.	List of variables obtained from the UK Biobank
Supplementary Table 2.	Effect of air pollutants on COVID-19 cases in England at the regional level
Supplementary Table 3.	Effect of air pollutants on COVID-19 deaths in England at the regional level.
Supplementary Table 4.	Effect of air pollutants on the number of COVID-related cases at the subregional level
Supplementary Table 5.	Effect of air pollutants on the number of COVID-related deaths at the subregional level
Supplementary Table 6.	Effect of air pollutants on the probability of being infected, using the UK Biobank data

## Sheet: Supplementary Table 1
Supplementary Table 1. List of variables obtained from the UK Biobank. This table is related to Figure 4.
List of confounding variables included in the analysis of UK Biobank participants. The detailed information for every variable can be retrieved by searching for the UK Biobank ID at ukbiobank.ac.uk. Variables with an asterisk (*) were excluded from the final analysis due to missing data.
Variable name	UK Biobank ID	Description of the variable
x_coord	20074	Home location at assessment - east co-ordinate
y_coord	20075	Home location at assessment - north co-ordinate
townsend	189	Townsend deprivation index at recruitment
Age	34	2020 subtracted by year of birth
whr	48, 49	Waist circumference divided by hip circumference
highBP	4079, 4080	High Blood pressure*
WP_dusty	22609	Workplace very dusty*
WP_chemicals	22610	Workplace full of chemical or other fumes*
WP_cig	22611	Workplace had a lot of cigarette smoke from other people smoking*
WP_diesel	22615	Workplace had a lot of diesel exhaust*
breathing	22616	Breathing problems during period of job*
whistling	2316	Wheeze or whistling in the chest in last year
sex	31	Sex

## Sheet: Supplementary Table 2
Supplementary Table 2. Effect of air pollutants on COVID-19 cases in England at the regional level. This table is related to Figure 2.
This table illustrates the relationship between air pollution levels (2018-2019 values) and COVID-19 cases reported up to April 8, 2020, in England. Each column of the table corresponds to a different type of regression model as indicated at the top. The raw estimate values of each model are listed with their 95% confidence intervals in parentheses. The p-values are indicated using the number of …
Model type	Poisson	Negative Binomial
Average_Pop_density_personkm2	-0.001*** (-0.001, -0.001)	-0.001*** (-0.001, -0.0004)
NO levels	-0.0005*** (-0.0005, -0.0004)	-0.0005*** (-0.001, -0.0003)
NO2 levels	0.001*** (0.001, 0.001)	0.001*** (0.0005, 0.001)
O3 levels	0.0001*** (0.0001, 0.0001)	0.0001 (-0.00002, 0.0002)
Observations	7	7
Log Likelihood	-713.041	-61.434
theta		33.532* (17.929)
Akaike Inf. Crit.	1436.08	132.868
Note:	* p<0.1; **p<0.05; *** p<0.01
	95% condifence interval in parentheses

## Sheet: Supplementary Table 3
Supplementary Table 2. Effect of air pollutants on COVID-19 deaths in England at the regional level. This table is related to Figure 2.
This table illustrates the relationship between air pollution levels (2018-2019 values) and COVID-19 deaths reported up to April 8, 2020, in England. Each column of the table corresponds to a different type of regression model as indicated at the top. The raw estimate values of each model are listed with their 95% confidence intervals in parentheses. The p-values are indicated using the number of…
Model type	Poisson	Negative Binomial
Average_Pop_density_personkm2	-0.001*** (-0.001, -0.001)	-0.001*** (-0.001, -0.001)
NO.levels	-0.0005*** (-0.001, -0.0004)	-0.0005*** (-0.001, -0.0004)
NO2.levels	0.001*** (0.001, 0.001)	0.001*** (0.001, 0.001)
O3.levels	0.0001*** (0.0001, 0.0001)	0.0001*** (0.0001, 0.0002)
Constant	-11.590*** (-13.372, -9.809)	-10.900*** (-14.604, -7.195)
Observations	7	7
Log Likelihood	-49.547	-40.873
theta		196.421 (128.791)
Akaike Inf. Crit.	109.094	91.745
Note:	* p<0.1; **p<0.05; *** p<0.01
	95% condifence interval in parentheses

## Sheet: Supplementary Table 4
Supplementary Table 4. Effect of air pollutants on the number of COVID-related cases at the subregional level. This table is related to Figure 3.
Summary of the effects of individual air pollutant species on lab-confirmed COVID-related cases up to April 26th 2020. Each column of the table corresponds to a different type of regression model as indicated at the top. The raw estimate values of each model are listed with their 95% confidence intervals in parentheses. The p-values are indicated using the number of asterisks beside the estimates…
Model type	PM2.5 model	PM10 model	NOx model	NO2 model	O3 model
Average_Pop_density_personkm2	0.0001*** (0.00002)	0.0001*** (0.00002)	0.0001** (0.00002)	0.0001*** (0.00002)	0.0001*** (0.00002)
Mean annual earning	0.00001 (0.00001)	0.00001 (0.00001)	-0.00000 (0.00001)	-0.00000 (0.00001)	0.00001 (0.00001)
Median age	-0.091*** (0.010)	-0.087*** (0.010)	-0.058*** (0.011)	-0.055*** (0.011)	-0.069*** (0.009)
PM2.5 levels	-0.096*** (0.028)
PM10 levels		-0.067*** (0.018)
NOx levels			0.017*** (0.005)
NO2 levels				0.030*** (0.009)
O3 levels					-0.053*** (0.011)
Observations	295	295	295	295	295
Log Likelihood	-1786.87	-1785.65	-1787.18	-1786.73	-1782.06
theta	2.725*** (0.216)	2.746*** (0.218)	2.722*** (0.216)	2.729*** (0.216)	2.808*** (0.223)
Akaike Inf. Crit.	3583.74	3581.3	3584.36	3583.47	3574.11
Note:	* p<0.1; **p<0.05; *** p<0.01
	95% condifence interval in parentheses

## Sheet: Supplementary Table 5
Supplementary Table 5. Effect of air pollutants on the number of COVID-related deaths at the subregional level. This table is related to Figure 3.
Summary of the effects of individual air pollutant species on lab-confirmed COVID-related deaths up to April 31st 2020. Each column of the table corresponds to a different type of regression model as indicated at the top. The raw estimate values of each model are listed with their 95% confidence intervals in parentheses. The p-values are indicated using the number of asterisks beside the estimate…
Model type	PM2.5 model	PM10 model	NOx model	NO2 model	O3 model
Average_Pop_density_personkm2	0.0001*** (0.00002)	0.0001*** (0.00002)	0.0001*** (0.00002)	0.0001*** (0.00002)	0.0001*** (0.00002)
Mean annual earning	0.00000 (0.00001)	0.00001 (0.00001)	-0.00000 (0.00001)	-0.00000 (0.00001)	0.00001 (0.00001)
Median age	-0.079*** (0.012)	-0.079*** (0.011)	-0.055*** (0.012)	-0.050*** (0.012)	-0.067*** (0.011)
PM2.5 levels	-0.039 (0.031)
PM10 levels		-0.036* (0.020)
NOx levels			0.016*** (0.006)
NO2 levels				0.030*** (0.010)
O3 levels					-0.037*** (0.013)
Constant	6.988*** (0.635)	7.103*** (0.597)	5.541*** (0.542)	5.268*** (0.580)	6.323*** (0.489)
Observations	306	306	306	306	306
Log Likelihood	-1395.57	-1394.79	-1392.43	-1391.43	-1392.32
theta	2.099*** (0.171)	2.109*** (0.171)	2.143*** (0.175)	2.157*** (0.176)	2.142*** (0.175)
Akaike Inf. Crit.	2801.13	2799.58	2794.86	2792.85	2794.64
Note:	* p<0.1; **p<0.05; *** p<0.01
	95% condifence interval in parentheses

## Sheet: Supplementary Table 6
Supplementary Table 6. Effect of air pollutants on the probability of being infected, using the UK Biobank data. This table is related to Figure 4.
Summary of the effects of individual air pollutant species on individual-level data obtained from the UK Biobank. Each column of the table corresponds to a a binary model used to predict COVID-19 infectivity. The raw estimate values of each model are listed with their 95% confidence intervals in parentheses. The p-values are indicated using the number of asterisks beside the estimates based on th…
Model type	PM2.5 model	PM10 model	NOx model	NO2 model	O3 model
Average_Pop_density_personkm2	-0.00002 (0.00003)	-0.00001 (0.00003)	-0.00003 (0.00003)	-0.00003 (0.00003)	0.00003 (0.00002)
n_cancers	-0.228 (0.166)	-0.227 (0.166)	-0.222 (0.166)	-0.221 (0.166)	-0.230 (0.166)
townsend	0.026 (0.018)	0.025 (0.018)	0.011 (0.018)	0.009 (0.018)	0.025 (0.019)
smokingNever	0.632*** (0.176)	0.625*** (0.176)	0.612*** (0.176)	0.614*** (0.176)	0.613*** (0.176)
smokingPrefer not to answer	1.517** (0.746)	1.503** (0.745)	1.418* (0.742)	1.414* (0.742)	1.475** (0.743)
smokingPrevious	0.705*** (0.176)	0.695*** (0.176)	0.685*** (0.176)	0.690*** (0.176)	0.673*** (0.176)
whistlingNo	0.473 (0.349)	0.460 (0.349)	0.453 (0.351)	0.452 (0.351)	0.429 (0.348)
whistlingPrefer not to answer	0.123 (1.636)	0.122 (1.635)	0.032 (1.630)	0.006 (1.629)	0.079 (1.637)
whistlingYes	0.448 (0.356)	0.438 (0.355)	0.430 (0.357)	0.430 (0.357)	0.401 (0.354)
diabetesNo	-0.279 (0.859)	-0.296 (0.858)	-0.343 (0.860)	-0.337 (0.862)	-0.315 (0.853)
diabetesPrefer not to answer	-1.350 (1.910)	-1.361 (1.909)	-1.409 (1.907)	-1.424 (1.908)	-1.337 (1.909)
diabetesYes	-0.347 (0.871)	-0.365 (0.871)	-0.407 (0.872)	-0.402 (0.875)	-0.395 (0.865)
whr	1.465* (0.807)	1.483* (0.807)	1.558* (0.807)	1.520* (0.807)	1.542* (0.805)
sexMale	0.063 (0.137)	0.062 (0.137)	0.039 (0.138)	0.041 (0.138)	0.068 (0.137)
age	-0.011 (0.007)	-0.011* (0.007)	-0.010 (0.007)	-0.010 (0.007)	-0.010 (0.007)
PM2.5 levels	0.113*** (0.040)
PM10 levels		0.072** (0.028)
NOx levels			0.023*** (0.009)
NO2 levels				0.046*** (0.015)
O3 levels					0.014 (0.021)
Constant	-2.495** (1.201)	-2.436** (1.204)	-1.971* (1.167)	-2.146* (1.175)	-1.691 (1.160)
Observations	1450	1450	1450	1450	1450
Log Likelihood	-976.235	-977.093	-976.681	-975.636	-980.105
Akaike Inf. Crit.	1986.47	1988.18	1987.36	1985.27	1994.21
Note:	* p<0.1; **p<0.05; *** p<0.01
	95% condifence interval in parentheses
